# Supplementary material for: Neoadjuvant camrelizumab plus nab-paclitaxel and epirubicin in early triple-negative breast cancer: a single-arm phase II trial
Source: Nat Commun. 2023 Oct 20;14:6654. doi: 10.1038/s41467-023-42479-w (PMC10589334; doi:10.1038/s41467-023-42479-w)
Supplement: Supplementary file 4 — Source Data [file 41467_2023_42479_MOESM4_ESM.xlsx]

## Sheet: Figure 2
Patient No.	C1	C2		C3	C4		C5	C6 (before surgery)		Reanson for end of treatment	Completion of treatment	Treatment cycles	Reason for discontinuation	Surgery	pCR
	Anti-PD-1i	Anti-PD-1i	Response	Anti-PD-1i	Anti-PD-1i	Response	Anti-PD-1i	Anti-PD-1i	Response
01-001	Yes	Yes	PR	Yes	Yes	PR	Yes	Yes	PR	Completion	Yes	6		Yes	Yes
01-002	Yes	Yes	PR	Yes	Yes	PR	Yes	Yes	PR	Completion	Yes	6		Yes	Yes
01-003	Yes	Yes	PR	Yes	Yes	PR	Yes	Yes	PR	Completion	Yes	6		Yes	Yes
01-004	Yes	Yes	PR	Yes	Yes	PR	Yes	Yes	PR	Completion	Yes	6		Yes	Yes
01-005	Yes	Yes	SD	Yes	Yes	SD	Yes	Yes	SD	Completion	Yes	6		Yes	No
01-006	Yes	Yes	PR	Yes	Yes	PR	Yes	Yes	PR	Completion	Yes	6		Yes	Yes
01-007	Yes	Yes	PR	Yes	Yes	PR	Yes	No		AE	No	5	AE	Yes	Yes
01-008	Yes	Yes	SD	Yes	Yes	PR	Yes	Yes	PR	Completion	Yes	6		Yes	Yes
01-009	Yes	No		No	No	SD	No	No		AE	No	1	AE	Yes	No
01-010	Yes	Yes	PR	Yes	Yes	PR	Yes	Yes	PR	Completion	Yes	6		Yes	Yes
01-011	Yes	Yes	PR	Yes	Yes	PR	Yes	Yes	PR	Completion	Yes	6		Yes	Yes
01-012	Yes	Yes	SD	Yes	Yes	SD	Yes	No		Completion	Yes	5	AE	Yes	Yes
01-013	Yes	Yes	SD	Yes	Yes	PR	Yes	Yes	PR	Completion	Yes	6		Yes	No
01-014	Yes	Yes	PR	Yes	Yes	PR	Yes	Yes	PR	Completion	Yes	6		Yes	Yes
01-015	Yes	Yes	PR	Yes	Yes	PR	Yes	Yes	PR	Completion	Yes	6		Yes	Yes
01-016	Yes	Yes	PR	Yes	Yes	PR	Yes	Yes	PR	Completion	Yes	6		Yes	Yes
01-017	Yes	Yes	PR	Yes	Yes	PR	Yes	Yes	PR	AE	No	5	AE	Yes	Yes
01-018	Yes	Yes	PR	Yes	Yes	PR	Yes	Yes	PR	Completion	Yes	6		Yes	No
01-019	Yes	Yes	SD	Yes	Yes	SD	Yes	Yes	PR	Completion	Yes	6		Yes	Yes
01-020	Yes	Yes	SD	Yes	Yes	SD	Yes	Yes	PR	Completion	Yes	6		Yes	Yes
01-021	Yes	Yes	PR	Yes	Yes	PR	No	No		AE	No	4	AE	Yes	Yes
01-022	Yes	Yes	SD	Yes	Yes	PD	No	No		PD	No	4	PD	Yes	No
01-023	Yes	Yes	PR	Yes	Yes	PR	Yes	Yes	PR	Completion	Yes	6		Yes	No
01-024	Yes	Yes	PR	Yes	Yes	PR	Yes	Yes	PR	Completion	Yes	6		Yes	Yes
01-025	Yes	Yes	PR	Yes	Yes	PR	Yes	Yes	PR	Completion	Yes	6		Yes	No
01-026	Yes	Yes	PR	Yes	Yes	PR	Yes	No	PR	AE	No	5	AE	Yes	No
01-027	Yes	Yes	PR	Yes	Yes	PR	Yes	Yes	PR	Completion	Yes	6		Yes	No
01-028	Yes	Yes	SD	Yes	Yes	PR	Yes	Yes	PR	Completion	Yes	6		Yes	No
01-029	Yes	Yes	PR	Yes	Yes	PR	Yes	Yes	PR	Completion	Yes	6		Yes	No
01-030	Yes	Yes	PR	Yes	Yes	PR	Yes	Yes	PR	Completion	Yes	6		Yes	No
01-031	Yes	Yes	PR	Yes	Yes	PR	Yes	Yes	PR	Completion	Yes	6		Yes	Yes
01-032	Yes	Yes	PR	Yes	Yes	PR	Yes	Yes	PR	Completion	Yes	6		Yes	Yes
01-033	Yes	Yes	PR	Yes	Yes	PR	Yes	Yes	PR	Completion	Yes	6		Yes	Yes
01-034	Yes	Yes	PR	Yes	Yes	PR	Yes	Yes	PR	Completion	Yes	6		Yes	Yes
01-035	Yes	Yes	PR	Yes	Yes	PR	Yes	No		AE	No	5	AE	Yes	Yes
01-036	Yes	Yes	SD	Yes	Yes	PR	Yes	Yes	PR	Completion	Yes	6		Yes	Yes
01-037	Yes	Yes	PR	Yes	Yes	PR	Yes	Yes	PR	Completion	Yes	6		Yes	Yes
01-038	Yes	Yes	PR	Yes	Yes	PR	Yes	Yes	PR	Completion	Yes	6		Yes	No
01-039	Yes	Yes	PR	Yes	Yes	PR	Yes	Yes	PR	Completion	Yes	6		Yes	No

## Sheet: Figure 3
Patient Number	Age	PD-L1 status	ER status	HER2 status	Lymph node ststus	Clinical Stage	pCR
01-001	>40	negative	＜1%	0	Negative	IIA	Yes
01-002	>40	negative	1-10%	2+	Negative	IIA	Yes
01-003	>40	negative	＜1%	2+	Positive	IIB	Yes
01-004	>40	unknown	1-10%	0	Positive	IIB	Yes
01-005	>40	negative	＜1%	1+	Negative	IIA	No
01-006	≤40	negative	＜1%	0	Negative	IIA	Yes
01-007	>40	negative	＜1%	0	Negative	IIA	Yes
01-008	>40	unknown	＜1%	0	Positive	IIB	Yes
01-009	≤40	positive	＜1%	2+	Negative	IIA	No
01-010	≤40	positive	＜1%	2+	Positive	IIB	Yes
01-011	≤40	unknown	1-10%	0	Positive	IIB	Yes
01-012	>40	negative	＜1%	0	Positive	IIIA	Yes
01-013	≤40	negative	＜1%	1+	Negative	IIA	No
01-014	≤40	positive	1-10%	2+	Positive	IIB	Yes
01-015	>40	negative	＜1%	1+	Negative	IIA	Yes
01-016	>40	negative	＜1%	2+	Positive	IIB	Yes
01-017	≤40	positive	＜1%	0	Positive	IIB	Yes
01-018	>40	negative	＜1%	0	Positive	IIB	No
01-019	≤40	negative	＜1%	0	Positive	IIB	Yes
01-020	≤40	positive	＜1%	1+	Positive	IIB	Yes
01-021	>40	unknown	1-10%	2+	Positive	IIB	Yes
01-022	≤40	negative	＜1%	1+	Positive	IIIC	No
01-023	≤40	negative	＜1%	0	Positive	IIB	No
01-024	>40	positive	＜1%	0	Positive	IIIA	Yes
01-025	>40	negative	＜1%	0	Positive	IIB	No
01-026	>40	negative	＜1%	1+	Negative	IIA	No
01-027	>40	negative	＜1%	1+	Positive	IIIC	No
01-028	>40	negative	1-10%	1+	Negative	IIA	No
01-029	≤40	negative	＜1%	2+	Negative	IIA	No
01-030	>40	negative	＜1%	2+	Positive	IIIC	No
01-031	>40	positive	＜1%	0	Negative	IIA	Yes
01-032	>40	positive	1-10%	0	Negative	IIA	Yes
01-033	>40	positive	＜1%	1+	Negative	IIA	Yes
01-034	≤40	negative	＜1%	1+	Negative	IIA	Yes
01-035	>40	positive	1-10%	0	Positive	IIB	Yes
01-036	>40	positive	1-10%	0	Positive	IIIA	Yes
01-037	>40	positive	＜1%	2+	Negative	IIA	Yes
01-038	>40	negative	＜1%	0	Negative	IIA	No
01-039	>40	negative	1-10%	2+	Positive	IIIA	No

## Sheet: Figure 3 analysis
		pCR		pCR rate	95% CI
		Yes	No
Age	≤40	8	5	61.5	31.6, 86.1
	>40	17	9	65.4	44.3, 82.8
PD-L1 status	Negative	10	13	43.5	23.2, 65.5
	Positive	11	1	91.7	61.5, 99.8
ER status	<1%	17	12	58.6	38.9, 76.5
	1-10%	8	2	80	44.4, 97.5
HER2 status	0	14	4	77.8	52.4, 93.6
	1+	4	6	40	12.2, 73.8
	2+	7	4	63.6	30.8, 89.1
Lymph note status	Negative	10	7	58.8	32.9, 81.6
	Positive	15	7	68.2	45.1, 86.1
Clinical stage	II	22	10	68.8	50.0, 83.9
	III	3	4	42.9	9.9, 81.6
Overall		25	14	64.1	47.2, 78.8
